# Supplementary material for: The Influence of Heterochronic Non-Myeloablative Bone Marrow Transplantation on the Immune System, Frailty, General Health, and Longevity of Aged Murine Recipients
Source: Biomolecules. 2022 Apr 18;12(4):595. doi: 10.3390/biom12040595 (PMC9028083; doi:10.3390/biom12040595)
Supplement: Supplementary file 1 [file biomolecules-12-00595-s001.zip]

Archive with 2 entries (2 files):
- Supplementary Figures S1-S6.pdf
- Table S1.pdf
